# Supplementary material for: Membrane-Fusing Vehicles for Re-Sensitizing Transporter-Mediated Multiple-Drug Resistance in Cancer
Source: Pharmaceutics. 2024 Apr 2;16(4):493. doi: 10.3390/pharmaceutics16040493 (PMC11053612; doi:10.3390/pharmaceutics16040493)
Supplement: Supplementary file 1 [file pharmaceutics-16-00493-s001.zip]

Archive with 1 entries (1 files):
- pharmaceutics-2872355-supplementary.pdf
